# Supplementary material for: Functional and Resistome Profiling of Paediatric Airway Microbiota in Asthma Using Shotgun Metagenomics
Source: Biomedicines. 2026 Mar 28;14(4):772. doi: 10.3390/biomedicines14040772 (PMC13113361; doi:10.3390/biomedicines14040772)
Supplement: Supplementary file 1 [file biomedicines-14-00772-s001.zip]

Archive with 1 entries (1 files):
- biomedicines-4168676-supplementary.pdf
